# Supplementary material for: Improved gRNA secondary structures allow editing of target sites resistant to CRISPR-Cas9 cleavage
Source: Nat Commun. 2022 Jan 25;13:489. doi: 10.1038/s41467-022-28137-7 (PMC8789806; doi:10.1038/s41467-022-28137-7)
Supplement: Supplementary file 5 — Supplementary Data 1 [file 41467_2022_28137_MOESM5_ESM.xlsx]

## Sheet: Oligonucleotide sequences
Oligonucleotides used in this study (Riesenberg et al. 2022 Nat. Commun.). Both RNA oligonucleotides (tracrRNA and crRNA spacer sequence) as well as DNA oligonucleotides (primer, other ssDNA and dsDNA) are shown. Chemical modifications used are: *=phosphorothioate bond, mN=2’OMe.
tracrRNA	t0	AGCAUAGCAAGUUAAAAUAAGGCUAGUCCGUUAUCAACUUGAAAAAGUGGCACCGAGUCGGUGCUUU
	t1	AGCAUAGCAAGUUAAAAUAACGCUAGUCGGUUAUCAUCAUGAAAAUGAGGCUCGGAGUCCGAGCUUU
	t2	AGCAUAGCAAGUUAAAAUAAGGCUAGUCCGUUAUCAUCAUGAAAAUGAGGCUCGGAGUCCGAGCUUU
	t3	AGCAUAGCAAGUUAAAAUAAGGCUAGUCCGUUAUCAUGAAGAAAUUCAGCGUGGGAGUCCCACGUUU
	t4	AGCAUAGCAAGUUAAAAUAAGGCUAGUCCGUUAUCAACUUGAAAAAGUGCGUGGGAGUCCCACGUUU
	t5	AGCAUAGCAAGUUAAAAUAAGGCUAGUCCGUUAUCAUGAAGAAAUUCAGGCACCGAGUCGGUGCUUU
	t-lock	AGCAUAGCAAGUUAAAAUAAGGCUAGUCCGUUAUCAACUUGGACUUCGGUCCAAGUGGCACCGAGUCGGUGCUUU
	t0*	A*G*CAUAGCAAGUUAAAAUAAGGCUAGUCCGUUAUCAACUUGAAAAAGUGGCACCGAGUCGGUGCU*U*U
	t-lock*	A*G*CAUAGCAAGUUAAAAUAAGGCUAGUCCGUUAUCAACUUGGACUUCGGUCCAAGUGGCACCGAGUCGGUGCU*U*U
	t-lock* variant1	A*G*CAUAGCAAGUUAAAAUAAGGCUAGUCCGUUAUCAACUUGGGCUUCGGCCUAAGUGGCACCGAGUCGGUGCU*U*U
	t-lock* variant2	A*G*CAUAGCAAGUUAAAAUAAGGCUAGUCCGUUAUCAACUUGGAGCUUGCUCCAAGUGGCACCGAGUCGGUGCU*U*U
	t-lock* variant3	A*G*CAUAGCAAGUUAAAAUAAGGCUAGUCCGUUAUCAACUUCCGCGCAAGCGGAAGUGGCACCGAGUCGGUGCU*U*U
	t-2'OMe*	mA*mG*mCmAmUmAmGmCmAmAGUUmAAmAAUAmAmGmGmCmUmAGUmCmCGUUAmUmCAAmCmUmUmGmAmAmAmAmAmAmGmUmGGmCmAmCmCmGmAmGmUmCmGmGmUmGmCmU*mU*mU
	t-2'OMe-2.0*	mA*mG*mCmAmUmAmGmCmAmAGUUmAAmAAUAmAmGGCUAGUCmCGUUAmUmCAAmCmUmUmGmAmAmAmAmAmAmGmUmGGmCmAmCmCmGmAmGmUmCmGmGmUmGmCmU*mU*mU
	GOLD-tracRNA	mA*mG*mCmAmUmAmGmCmAmAGUUmAAmAAUAmAmGGCUAGUCmCGUUAmUmCAAmCmUmUGGACUUCGGUCCmAmAmGmUmGGmCmAmCmCmGmAmGmUmCmGmGmUmGmCmU*mU*mU
crRNA spacer	SSH2_alt-crRNA	UGUUCCAGCUCCCAGGGUGC
	OSBP2_alt-crRNA	CAUUUGUUCAUCCCACGAGC
	C3_alt-crRNA	CAAGGCUUGGAACACCAUGA
	PIGZ_alt-crRNA	GCCCUCGGUGCCCUCCUCUU
	RAD52_alt-crRNA	AGCGAGCCCUCAGGUGAGCG
	LYPLA1_alt-crRNA	ACAGGCCUAACAGGCCUACA
	SLITRK1_alt-crRNA	GCUAACAGUUUACCCUGCCC
	CASC5_alt-crRNA	CUCUGACUUUUGCUUGAUAG
	KATNA1_alt-crRNA	CAACACCUAAAAUAAGGGUA
	ADSL_alt-crRNA	CAGUCCCAUUCACUCCCAGU
	XK_alt-crRNA	GGGCUGAGCCCAAGAAAGCC
	GPC6_alt-crRNA	GCCCAGGGUGCGGUGGGCCC
	MIR548H3_alt-crRNA	GCACCCCACAGAGGGGGGAG
	CREBBP_alt-crRNA	AGCCUGGCAUGGGCUGCUGC
	LIFR_alt-crRNA	CACACCGCUCAAAUGUUAUC
	GGCX_alt-crRNA	CUCCCCUUGCCCACCUCUGC
	POLR3A_alt-crRNA	GUAAAUAAACUAACCCUUAU
	FRMD7_alt-crRNA	GUGGGCUCUACAUAGCUAUG
	FRMD7_I_alt-crRNA	AAAGCACCGACUCGGUGCCA
	FRMD7_II_alt-crRNA	GGACUUCGGUCCGGCCCGUC
	FRMD7_III_alt-crRNA	AGCAUAGCUCUAAAACCAAG
	FRMD7_IV_alt-crRNA	GACGGGCCGAACGGCCCGUC
	Stat5a_alt-crRNA	GCUAGCUAUCUGCCGUCUUG
	Xcr1_alt-crRNA	UCCAUCUGGACGCGGGAUGC
	Ggcx_alt-crRNA	CUCCCCUUGCCCACCUCUGC
	LYPLA1_2_alt-crRNA	UGAACGUGGCUAUGCCUUCA
	ADSL_2_alt-crRNA	ACAGGUAAAGGGAGUGGGUG
	NOVA1_alt-crRNA	UGCUACUGUGAAGGCUGUAA
	NOTO_alt-crRNA	CAGAGUGAUGAUGCCGAGUC
	ITGB4_alt-crRNA	CAGGGCCAGCCACCGCAUUC
	ADSL_3_crRNA	UCGGCUUGCCGACUUUGCUA
Primers	SSH2_F	ACACTCTTTCCCTACACGACGCTCTTCCGATCTAAGGGGAAGAGGGACTGCTT
	SSH2_R	GTGACTGGAGTTCAGACGTGTGCTCTTCCGATCTTGAGCAAAGGCAAAGGGAAA
	OSBP2_F	ACACTCTTTCCCTACACGACGCTCTTCCGATCTAGTCTGCACCTACGCTGGTC
	OSBP2_R	GTGACTGGAGTTCAGACGTGTGCTCTTCCGATCTTCCTCCTTCCCTCTCCTTTG
	C3_F	ACACTCTTTCCCTACACGACGCTCTTCCGATCTCAGATTCCCAGTGGATACGG
	C3_R	GTGACTGGAGTTCAGACGTGTGCTCTTCCGATCTTCCCAGCTCTGATTTGAACC
	PIGZ_F	ACACTCTTTCCCTACACGACGCTCTTCCGATCTGTGTGTAGTGGGTGGGTGTG
	PIGZ_R	GTGACTGGAGTTCAGACGTGTGCTCTTCCGATCTGCCCTGCTATCTGCCTTTAG
	RAD52_F	ACACTCTTTCCCTACACGACGCTCTTCCGATCTGCTGCTTGGATTTTTGAACC
	RAD52_R	GTGACTGGAGTTCAGACGTGTGCTCTTCCGATCTCCGCTCTCGTGTTTGAGTTC
	LYPLA1_F	ACACTCTTTCCCTACACGACGCTCTTCCGATCTAAAAACTGCTGTACACAAAAGCA
	LYPLA1_R	GTGACTGGAGTTCAGACGTGTGCTCTTCCGATCTTGTGTAGGTCTCAAGCAATTATCTG
	SLITRK1_F	ACACTCTTTCCCTACACGACGCTCTTCCGATCTGGGCTTCAAATCAGCCAAG
	SLITRK1_R	GTGACTGGAGTTCAGACGTGTGCTCTTCCGATCTTTTCAAGACAAATGGGCAAG
	CASC5_F	ACACTCTTTCCCTACACGACGCTCTTCCGATCTGGAAAAGCCTAGGAACACCA
	CASC5_R	GTGACTGGAGTTCAGACGTGTGCTCTTCCGATCTATGTTTTTGCAAGTGGCTGA
	KATNA1_F	ACACTCTTTCCCTACACGACGCTCTTCCGATCTCCTGACGGCAAAGGAATATAG
	KATNA1_R	GTGACTGGAGTTCAGACGTGTGCTCTTCCGATCTACTGTGCTTCCTTGTATTGTTGT
	ADSL_F	ACACTCTTTCCCTACACGACGCTCTTCCGATCTAAAGTGTTCAAACGCCCTGT
	ADSL_R	GTGACTGGAGTTCAGACGTGTGCTCTTCCGATCTAGAGAGTACCCCAGGTTCTGC
	XK_F	ACACTCTTTCCCTACACGACGCTCTTCCGATCTTCACCAAGAAGAGGCAAATG
	XK_R	GTGACTGGAGTTCAGACGTGTGCTCTTCCGATCTATTTTGATCCCCAAATGCAG
	GPC6_F	ACACTCTTTCCCTACACGACGCTCTTCCGATCTGAAGTGCAGGAAAATGATGCT
	GPC6_R	GTGACTGGAGTTCAGACGTGTGCTCTTCCGATCTTGAGGGAGGAATTGGACATC
	MIR548H3_F	ACACTCTTTCCCTACACGACGCTCTTCCGATCTGGCTTTTTATCCGCATTTGA
	MIR548H3_R	GTGACTGGAGTTCAGACGTGTGCTCTTCCGATCTGCAGACCAGGAACAGGAAAG
	S100PBP_F	ACACTCTTTCCCTACACGACGCTCTTCCGATCTTCTTCTGGGGAAGATGATGG
	S100PBP_R	GTGACTGGAGTTCAGACGTGTGCTCTTCCGATCTCTGTTGGATTAAATGGTGCAA
	FRMD7_F	ACACTCTTTCCCTACACGACGCTCTTCCGATCTTGCTCCTACCGCTAGTCCTG
	FRMD7_R	GTGACTGGAGTTCAGACGTGTGCTCTTCCGATCTGGTATTATGCCTCCCCAGGT
	CREBBP_F	ACACTCTTTCCCTACACGACGCTCTTCCGATCTGAGCTGGGCGACTTCAGG
	CREBBP_R	GTGACTGGAGTTCAGACGTGTGCTCTTCCGATCTCCGACCCAACCAGGTGAG
	LIFR_F	ACACTCTTTCCCTACACGACGCTCTTCCGATCTCCAAAAGTTCACTGATACCACCT
	LIFR_R	GTGACTGGAGTTCAGACGTGTGCTCTTCCGATCTTGTCTGCTGATTTCTCAACCTC
	GGCX_F	ACACTCTTTCCCTACACGACGCTCTTCCGATCTGGGGACATGCACTAGAGGAA
	GGCX_R	GTGACTGGAGTTCAGACGTGTGCTCTTCCGATCTTTTACACAGAGTCGGCGATG
	POLR3A_F	ACACTCTTTCCCTACACGACGCTCTTCCGATCTCAATGGGATCCACCACTTTT
	POLR3A_R	GTGACTGGAGTTCAGACGTGTGCTCTTCCGATCTGAGCCCAACAACTGATGTCC
	Stat5a_F	ACACTCTTTCCCTACACGACGCTCTTCCGATCTCCTGGCACAGAAACTGTTCA
	Stat5a_R	GTGACTGGAGTTCAGACGTGTGCTCTTCCGATCTCACATGGCTGAACTTGATGC
	Xcr1_F	ACACTCTTTCCCTACACGACGCTCTTCCGATCTGTTACCCACAAGGCTGAGGA
	Xcr1_R	GTGACTGGAGTTCAGACGTGTGCTCTTCCGATCTTAGTGGAATCTGGCCCACAG
	Ggcx_F	ACACTCTTTCCCTACACGACGCTCTTCCGATCTAACCCCGACATGCACTAGAC
	Ggcx_R	GTGACTGGAGTTCAGACGTGTGCTCTTCCGATCTATCACGCAGACATGCTGAAG
	LYPLA1_2_ON_F	ACACTCTTTCCCTACACGACGCTCTTCCGATCTAAAAACTGCTGTACACAAAAGCA
	LYPLA1_2_ON_R	GTGACTGGAGTTCAGACGTGTGCTCTTCCGATCTTGTGTAGGTCTCAAGCAATTATCTG
	LYPLA1_2_OT-1_F	ACACTCTTTCCCTACACGACGCTCTTCCGATCTGCCACCACTGAGGTGATTTT
	LYPLA1_2_OT-1_R	GTGACTGGAGTTCAGACGTGTGCTCTTCCGATCTGCTGCCTGTTTAATCCCAGA
	LYPLA1_2_OT-2_F	ACACTCTTTCCCTACACGACGCTCTTCCGATCTGCTCCTCCCTGAGAAAATCC
	LYPLA1_2_OT-2_R	GTGACTGGAGTTCAGACGTGTGCTCTTCCGATCTCGATGGATAGAAGCCTTTGC
	ADSL_2_ON_F	ACACTCTTTCCCTACACGACGCTCTTCCGATCTCCGGAGATGTGGAGTGTTTC
	ADSL _2_ON_R	GTGACTGGAGTTCAGACGTGTGCTCTTCCGATCTCTGTGGAGTGACTGGACCAC
	ADSL _2_OT-1_F	ACACTCTTTCCCTACACGACGCTCTTCCGATCTTGTCAGCAGCATGAAAATGGAC
	ADSL _2_OT-1_R	GTGACTGGAGTTCAGACGTGTGCTCTTCCGATCTTCAGTGTAGTTTGGGGCTTTGA
	ADSL _2_OT-2_F	ACACTCTTTCCCTACACGACGCTCTTCCGATCTGCTTCCTTACCCTTTCTCCAA
	ADSL _2_OT-2_R	GTGACTGGAGTTCAGACGTGTGCTCTTCCGATCTTTTTTAAATGATTGTTTCAGTCCA
	NOVA1_ON_F	ACACTCTTTCCCTACACGACGCTCTTCCGATCTCCATCAGGTTTCTGGGAAAGC
	NOVA1_ON_R	GTGACTGGAGTTCAGACGTGTGCTCTTCCGATCTTGTGATAAAAGTCACTTTAAAGTTGTG
	NOVA1_OT-1_F	ACACTCTTTCCCTACACGACGCTCTTCCGATCTCGAAGTTCCCTGAACCTCCC
	NOVA1_OT-1_R	GTGACTGGAGTTCAGACGTGTGCTCTTCCGATCTAGACAGATGGATCCTGGAGGT
	NOVA1_OT-2_F	ACACTCTTTCCCTACACGACGCTCTTCCGATCTCTGTGCTGGTTCTTCAAATCC
	NOVA1_OT-2_R	GTGACTGGAGTTCAGACGTGTGCTCTTCCGATCTTTTGTTGTAATTTCAGAAGGTGGT
	NOTO_ON_F	ACACTCTTTCCCTACACGACGCTCTTCCGATCTTGAGAGTCTGGTTCCAGAAC
	NOTO _ON_R	GTGACTGGAGTTCAGACGTGTGCTCTTCCGATCTGTTGAGGTGTGAGGCAGG
	NOTO _OT-1_F	ACACTCTTTCCCTACACGACGCTCTTCCGATCTTGATTCCAGACTTCTAGCTTCCA
	NOTO _OT-1_R	GTGACTGGAGTTCAGACGTGTGCTCTTCCGATCTATGGTTCATGTGGCCTTCTC
	NOTO _OT-2_F	ACACTCTTTCCCTACACGACGCTCTTCCGATCTGATGCAGCCAGGAATAGCTC
	NOTO _OT-2_R	GTGACTGGAGTTCAGACGTGTGCTCTTCCGATCTGGCCATTCCATGCCTATTTA
	ITGB4_ON_F	ACACTCTTTCCCTACACGACGCTCTTCCGATCTATATCGTCGGCTACCTGGTG
	ITGB4_ON_R	GTGACTGGAGTTCAGACGTGTGCTCTTCCGATCTTCCTGGGACTCTATGGTGATG
	ITGB4_OT-1_F	ACACTCTTTCCCTACACGACGCTCTTCCGATCTCACCCCAGTCGACCAAGATC
	ITGB4_OT-1_R	GTGACTGGAGTTCAGACGTGTGCTCTTCCGATCTGGCCAGGGCTAAGGTCAATT
	ITGB4_OT-2_F	ACACTCTTTCCCTACACGACGCTCTTCCGATCTCCCCCAAACTCATTCCATTA
	ITGB4_OT-2_R	GTGACTGGAGTTCAGACGTGTGCTCTTCCGATCTTCATGCAGCCATCTAACACC
	ADSL_3_ON_F	ACACTCTTTCCCTACACGACGCTCTTCCGATCTGCTGCTGCCTTTCATGAGTT
	ADSL_3_ON_R	GTGACTGGAGTTCAGACGTGTGCTCTTCCGATCTCAGCTGAAAGCCATATGCAC
	ADSL_3_OT-1_F	ACACTCTTTCCCTACACGACGCTCTTCCGATCTCACTGGCCCACATTAGCACA
	ADSL_3_OT-1_R	GTGACTGGAGTTCAGACGTGTGCTCTTCCGATCTAAGAAATAACGGAGCCCCCA
	ADSL_3_OT-2_F	ACACTCTTTCCCTACACGACGCTCTTCCGATCTCTAACTCATGGGAGGCCAAT
	ADSL_3_OT-2_R	GTGACTGGAGTTCAGACGTGTGCTCTTCCGATCTTTGATTTTGTGGCTGGAATG
ssDNA	FRMD7_I donor	TATGCCTCCCCAGGTCTTTTTTTATGTGGACAAGCCACCCCAGGTGCCCAGATGGTCCCCAATTAGAGCAGAGGAAAGGACAAGTCCATGGCACCGAGTCGGTGCTTTCATAGCTATGTAGAGCCCACTGCAATGAAGCCAGCTGAA
	FRMD7_II donor	TATGCCTCCCCAGGTCTTTTTTTATGTGGACAAGCCACCCCAGGTGCCCAGATGGTCCCCAATTAGAGCAGAGGAAAGGACAAGTCCAGACGGGCCGGACCGAAGTCCCATAGCTATGTAGAGCCCACTGCAATGAAGCCAGCTGAA
	FRMD7_III donor	TATGCCTCCCCAGGTCTTTTTTTATGTGGACAAGCCACCCCAGGTGCCCAGATGGTCCCCAATTAGAGCAGAGGAAAGGACAAGTCCACTTGGTTTTAGAGCTATGCTCATAGCTATGTAGAGCCCACTGCAATGAAGCCAGCTGAA
	FRMD7_IV donor	TATGCCTCCCCAGGTCTTTTTTTATGTGGACAAGCCACCCCAGGTGCCCAGATGGTCCCCAATTAGAGCAGAGGAAAGGACAAGTCCAGACGGGCCGTTCGGCCCGTCCATAGCTATGTAGAGCCCACTGCAATGAAGCCAGCTGAA
	T7_promoter_IVT	TAATACGACTCACTATAGG
	SSH2_b_IVT_III	AAAGCACCGACTCGGTGCCACTTTTTCAAGTTGATAACGGACTAGCCTTAATTTAACTTGCTATGCTGTTTTCACAGCATAGCTCTAAATCGCACCCTGGGAGCTGGAACACCTATAGTGAGTCGTATTA
	SSH2_b_IVT_IV	AAAGCACCGACTCGGTGCCACTTGGACCGAAGTCCAAGTTGATAACGGACTAGCCTTAATTTAACTTGCTATGCTGTTTTCACAGCATAGCTCTAAATCGCACCCTGGGAGCTGGAACACCTATAGTGAGTCGTATTA
	SSH2_b_IVT_V	AAAGCACCGACTCGGTGCCACTTGGACCGAAGTCCAAGTTGATAACGGACTAGCCTTAATTTAACTTGCTATGGGACCGAAGTCCCATAGCTCTAAATCGCACCCTGGGAGCTGGAACACCTATAGTGAGTCGTATTA
	SSH2_b_IVT_VI	GGACCGAAGTCCAAAGCACCGACTCGGTGCCACTTGGACCGAAGTCCAAGTTGATAACGGACTAGCCTTAATTTAACTTGCTATGGGACCGAAGTCCCATAGCTCTAAATCGCACCCTGGGAGCTGGAACACCTATAGTGAGTCGTATTA
	SSH2_b_IVT_VII	GGACCGAAGTCCAAAGCACCGACTCGGTGCCACTTGGACCGAAGTCCAAGTTGATAACGGACTAGCCTTAATTTAACTTGCTATGGGACCGAAGTCCCATAGCTCTAAATCGCACCCTGGGAGCTGGAACACCGGACCGAAGTCCTATAGTGAGTCGTATTA
	Stat5a_insert_t0_+	CACCGCTAGCTATCTGCCGTCTTGGTTTTAGAGCTAGAAATAGCAAGTTAAAATAAGGCTAGTCCGTTATCAACTTGAAAAAGTGGCACCGAGTCGGTGCTTTTTTT
	Stat5a_insert_t0_-	AAACAAAAAAAGCACCGACTCGGTGCCACTTTTTCAAGTTGATAACGGACTAGCCTTATTTTAACTTGCTATTTCTAGCTCTAAAACCAAGACGGCAGATAGCTAGC
	Stat5a_insert_lock_+	CACCGCTAGCTATCTGCCGTCTTGGTTTTAGAGCTAGAAATAGCAAGTTAAAATAAGGCTAGTCCGTTATCAACTTGGACTTCGGTCCAAGTGGCACCGAGTCGGTGCTTTTTTT
	Stat5a_insert_lock_-	AAACAAAAAAAGCACCGACTCGGTGCCACTTGGACCGAAGTCCAAGTTGATAACGGACTAGCCTTATTTTAACTTGCTATTTCTAGCTCTAAAACCAAGACGGCAGATAGCTAGC
	Xcr1_insert_t0_+	CACCGTCCATCTGGACGCGGGATGCGTTTTAGAGCTAGAAATAGCAAGTTAAAATAAGGCTAGTCCGTTATCAACTTGAAAAAGTGGCACCGAGTCGGTGCTTTTTTT
	Xcr1_insert_t0_-	AAACAAAAAAAGCACCGACTCGGTGCCACTTTTTCAAGTTGATAACGGACTAGCCTTATTTTAACTTGCTATTTCTAGCTCTAAAACGCATCCCGCGTCCAGATGGAC
	Xcr1_insert_lock_+	CACCGTCCATCTGGACGCGGGATGCGTTTTAGAGCTAGAAATAGCAAGTTAAAATAAGGCTAGTCCGTTATCAACTTGGACTTCGGTCCAAGTGGCACCGAGTCGGTGCTTTTTTT
	Xcr1_insert_lock_-	AAACAAAAAAAGCACCGACTCGGTGCCACTTGGACCGAAGTCCAAGTTGATAACGGACTAGCCTTATTTTAACTTGCTATTTCTAGCTCTAAAACGCATCCCGCGTCCAGATGGAC
	FRMD7_90nt_+	CATTCTGATATTCCTTGGGCTTCTTTCAGCTGGCTTCATTGCAGTGGGCTCTACATAGCTATGTGGACTTGTCCTTTCCTCTGCTCTAAT
	FRMD7_90nt_-	ATTAGAGCAGAGGAAAGGACAAGTCCACATAGCTATGTAGAGCCCACTGCAATGAAGCCAGCTGAAAGAAGCCCAAGGAATATCAGAATG
	FRMD7_I_90nt_+	CATTCTGATATTCCTTGGGCTTCTTTCAGCTGGCTTCATTGCAAAAGCACCGACTCGGTGCCATGGACTTGTCCTTTCCTCTGCTCTAAT
	FRMD7_I_90nt_-	ATTAGAGCAGAGGAAAGGACAAGTCCATGGCACCGAGTCGGTGCTTTTGCAATGAAGCCAGCTGAAAGAAGCCCAAGGAATATCAGAATG
	FRMD7_II_90nt_+	CATTCTGATATTCCTTGGGCTTCTTTCAGCTGGCTTCATTGCAGGACTTCGGTCCGGCCCGTCTGGACTTGTCCTTTCCTCTGCTCTAAT
	FRMD7_II_90nt_-	ATTAGAGCAGAGGAAAGGACAAGTCCAGACGGGCCGGACCGAAGTCCTGCAATGAAGCCAGCTGAAAGAAGCCCAAGGAATATCAGAATG
	FRMD7_III_90nt_+	CATTCTGATATTCCTTGGGCTTCTTTCAGCTGGCTTCATTGCAAGCATAGCTCTAAAACCAAGTGGACTTGTCCTTTCCTCTGCTCTAAT
	FRMD7_III_90nt_-	ATTAGAGCAGAGGAAAGGACAAGTCCACTTGGTTTTAGAGCTATGCTTGCAATGAAGCCAGCTGAAAGAAGCCCAAGGAATATCAGAATG
	FRMD7_IV_90nt_+	CATTCTGATATTCCTTGGGCTTCTTTCAGCTGGCTTCATTGCAGACGGGCCGAACGGCCCGTCTGGACTTGTCCTTTCCTCTGCTCTAAT
	FRMD7_IV_90nt_-	ATTAGAGCAGAGGAAAGGACAAGTCCAGACGGGCCGTTCGGCCCGTCTGCAATGAAGCCAGCTGAAAGAAGCCCAAGGAATATCAGAATG
dsDNA	SSH2_b_U6_III	TGTACAAAAAAGCAGGCTTTAAAGGAACCAATTCAGTCGACTGGATCCGGTACCAAGGTCGGGCAGGAAGAGGGCCTATTTCCCATGATTCCTTCATATTTGCATATACGATACAAGGCTGTTAGAGAGATAATTAGAATTAATTTGACTGTAAACACAAAGATATTAGTACAAAATACGTGACGTAGAAAGTAATAATTTCTTGGGTAGTTTGCAGTTTTAAAATTATGTTTTAAAATGGACTATCATATGCTTACCGTAACTTGAAAGTATTTCGATTTCTTGGCTTTATATATCTTGTGGAAAGGACGAAACACCGGTGTTCCAGCTCCCAGGGTGCGATTTAGAGCTATGCTGTGAAAACAGCATAGCAAGTTAAATTAAGGCTAGTCCGTTATC…
	SSH2_b_U6_IV	TGTACAAAAAAGCAGGCTTTAAAGGAACCAATTCAGTCGACTGGATCCGGTACCAAGGTCGGGCAGGAAGAGGGCCTATTTCCCATGATTCCTTCATATTTGCATATACGATACAAGGCTGTTAGAGAGATAATTAGAATTAATTTGACTGTAAACACAAAGATATTAGTACAAAATACGTGACGTAGAAAGTAATAATTTCTTGGGTAGTTTGCAGTTTTAAAATTATGTTTTAAAATGGACTATCATATGCTTACCGTAACTTGAAAGTATTTCGATTTCTTGGCTTTATATATCTTGTGGAAAGGACGAAACACCGGTGTTCCAGCTCCCAGGGTGCGATTTAGAGCTATGCTGTGAAAACAGCATAGCAAGTTAAATTAAGGCTAGTCCGTTATC…
	SSH2_b_U6_V	TGTACAAAAAAGCAGGCTTTAAAGGAACCAATTCAGTCGACTGGATCCGGTACCAAGGTCGGGCAGGAAGAGGGCCTATTTCCCATGATTCCTTCATATTTGCATATACGATACAAGGCTGTTAGAGAGATAATTAGAATTAATTTGACTGTAAACACAAAGATATTAGTACAAAATACGTGACGTAGAAAGTAATAATTTCTTGGGTAGTTTGCAGTTTTAAAATTATGTTTTAAAATGGACTATCATATGCTTACCGTAACTTGAAAGTATTTCGATTTCTTGGCTTTATATATCTTGTGGAAAGGACGAAACACCGGTGTTCCAGCTCCCAGGGTGCGATTTAGAGCTATGGGACTTCGGTCCCATAGCAAGTTAAATTAAGGCTAGTCCGTTATC…
	SSH2_b_U6_VI	TGTACAAAAAAGCAGGCTTTAAAGGAACCAATTCAGTCGACTGGATCCGGTACCAAGGTCGGGCAGGAAGAGGGCCTATTTCCCATGATTCCTTCATATTTGCATATACGATACAAGGCTGTTAGAGAGATAATTAGAATTAATTTGACTGTAAACACAAAGATATTAGTACAAAATACGTGACGTAGAAAGTAATAATTTCTTGGGTAGTTTGCAGTTTTAAAATTATGTTTTAAAATGGACTATCATATGCTTACCGTAACTTGAAAGTATTTCGATTTCTTGGCTTTATATATCTTGTGGAAAGGACGAAACACCGGTGTTCCAGCTCCCAGGGTGCGATTTAGAGCTATGGGACTTCGGTCCCATAGCAAGTTAAATTAAGGCTAGTCCGTTATC…
	SSH2_b_U6_VII	TGTACAAAAAAGCAGGCTTTAAAGGAACCAATTCAGTCGACTGGATCCGGTACCAAGGTCGGGCAGGAAGAGGGCCTATTTCCCATGATTCCTTCATATTTGCATATACGATACAAGGCTGTTAGAGAGATAATTAGAATTAATTTGACTGTAAACACAAAGATATTAGTACAAAATACGTGACGTAGAAAGTAATAATTTCTTGGGTAGTTTGCAGTTTTAAAATTATGTTTTAAAATGGACTATCATATGCTTACCGTAACTTGAAAGTATTTCGATTTCTTGGCTTTATATATCTTGTGGAAAGGACGAAACACCGGACTTCGGTCCGGTGTTCCAGCTCCCAGGGTGCGATTTAGAGCTATGGGACTTCGGTCCCATAGCAAGTTAAATTAAGGC…
