# Supplementary material for: Improved gRNA secondary structures allow editing of target sites resistant to CRISPR-Cas9 cleavage
Source: Nat Commun. 2022 Jan 25;13:489. doi: 10.1038/s41467-022-28137-7 (PMC8789806; doi:10.1038/s41467-022-28137-7)
Supplement: Supplementary file 6 — Source Data [file 41467_2022_28137_MOESM6_ESM.xlsx]

## Sheet: Fig. 1D
	target	tracRNA	genome editing efficiency [%]
			replicate 1	replicate 2	replicate 3
	SSH2	t0	2.96	2.47	2.82
		t-lock	3.31	4.66	4.3
		t0 (IDT)	2.59	2.3	2.44
	OSBP	t0	3.55	3.63	4.25
		t-lock	5.86	7.65	7.54
		t0 (IDT)	6.03	5.39	4.83
	C3	t0	4.55	4.65	3.82
		t-lock	5.75	6.7	7.24
		t0 (IDT)	7.44	6.8	7.7
	RAD52	t0	4.68	4.46	5.86
		t-lock	12.12	14.53	12.66
		t0 (IDT)	6.33	6.62	5.25
	LYPLA1	t0	1.27	1.37	1.38
		t-lock	2.73	2.89	2.75
		t0 (IDT)	3.09	3.04	2.78
	SLITRK1	t0	12.93	15.13	12.85
		t-lock	10.16	10.77	9.65
		t0 (IDT)	9.46	10.01	11.24
	CASC5	t0	3.13	3.42	4.28
		t-lock	8.38	9.87	8.19
		t0 (IDT)	6.06	5.99	5.75
	KATNA1	t0	6.69	6.66	7.65
		t-lock	14.41	14.13	16.14
		t0 (IDT)	10.01	8.87	10.43
	ADSL	t0	7.36	7.54	6.1
		t-lock	8.34	8.71	7.89
		t0 (IDT)	7	6.87	8.3
	PIGZ	t0	10.58	10.39
		t-lock	8.04	8.15	9.4
		t0 (IDT)	7.45	8.77	8.95

## Sheet: Fig. 1E
	tracRNA	relative genome editing efficiency [%]
		target 1	target 2	target 3	target 4	target 5	target 6	target 7	target 8	target 9	target 10
	t-lock	118.762	151.229	244.137	212.762	208.209	184.165	81.3543	262.067	74.7494	148.727
	t0 (IDT)	105.571	168.51	164.358	139.571	221.642	142.17	80.0191	121.333	75.0672	88.8485

## Sheet: Fig. 2E 
	tracRNA	genome editing efficiency [%]
		replicate 1	replicate 2
	t0	61.1795	62.6359
	2'OMe	63	61.3
	2'OMe-2.0	75.6007	74.883

## Sheet: Fig. 2H
	target	tracRNA	genome editing efficiency [%]
			replicate 1	replicate 2
	XK	t0	14.0863	14.022
		t-lock	28.2728	27.273
		GOLD	61.4532	64.5387
	GPC6	t0	2.70528	2.8475
		t-lock	4.05015	4.01274
		GOLD	11.9958	12.1227
	MIR548H3	t0	2.43151	2.19438
		t-lock	5.55872	6.2823
		GOLD	26.554	26.4754

## Sheet: Fig. 3C
	target	tracRNA	genome editing efficiency [%]
			replicate 1	replicate 2	replicate 3
	I	t0	0.75	1.36	1.43
		GOLD	20.55	24.3	15.51
	II	t0	3.31	2.97	3.33
		GOLD	89.94	89.44	87.75
	III	t0	24.03	22.32	21.46
		GOLD	21.97	21.88	22.68
	IV	t0	0.2	0.24	5.13
		GOLD	0.21	0.16	0.16

## Sheet: Fig. 3D
	target	tracRNA	genome editing efficiency [%]
			replicate 1	replicate 2	replicate 3
	CREBBP	t0	7.27218	5.50738	8.53186
		t0 (IDT)	13.0507	13.134	12.4307
		GOLD	26.3988	32.2212	26.1562
	LIFR	t0	17.7821	17.1784	16.178
		t0 (IDT)	27.6952	26.8305	27.3532
		GOLD	46.2331	47.0436	45.6133
	GGCX	t0	26.5813	25.5253	22.6866
		t0 (IDT)	35.3376	33.38	34.7479
		GOLD	35.1202	33.1121	30.782
	POLR3A	t0	78.2476	77.5404	77.926
		t0 (IDT)	92.5787	92.4009	92.1989
		GOLD	83.905	84.4297	84.3286

## Sheet: Supp. Fig. 1B
	target	gRNA backbone/production	relative genome editing efficiency [%]
			replicate 1	replicate 2	replicate 3
	SSH2	I - chemically synthesized	85.975	114.025
		II - chemically synthesized	198.402	287.609
		III - T7	99.4559	100.544
		IV - T7	181.244	206.851
		V - T7	197.677	192.696
		VI- T7	149.682	128.951
		VII - T7	7.72795	7.00479
		III - U6	107.379	92.6209
		IV - U6	143.721	149.798
		V - U6	143.978	164.855
		VI- U6	166.926	149.719
		VII - U6	26.7436	23.4821
	Stat5a	III - px458	120.104	81.8055	98.0902
		IV - px458	147.465	127.223	131.883
	Xcr1	III - px459	102.584	102.03	95.3855
		IV - px459	292.033	212.019	281.04

## Sheet: Supp. Fig. 2B
	tracRNA	genome editing efficiency [%]
		replicate 1	replicate 2	replicate 3
	t0*	9.84235	11.5007	11.1167
	t-lock*	13.7557	17.7102	17.5942
	t-lock* variant 1	15.0705	15.0349	17.5371
	t-lock* variant 2	12.3808	12.4481	15.04
	t-lock* variant 3	17.0267	12.279	12.0995

## Sheet: Supp. Fig. 3B
	target	tracRNA	genome editing efficiency [%]
			replicate 1	replicate 2	replicate 3
	SSH2	t0	2.96	2.47	2.82
		t1	0.39	0.38	0.37
		t2	2.24	1.71	1.49
		t3	0.57	0.51	0.77
		t4	1.08	1.07	0.93
		t5	1.37	1.32	1.61
	OSBP	t0	3.55	3.63	4.25
		t1	0.13	0.45	0.34
		t2	4.82	5.08	4.96
		t3	0.37	0.6	0.51
		t4	1.43	1.33	1.51
		t5	4.59	3.56	3.89
	C3	t0	4.55	4.65	3.82
		t1	0.25	0.18	0.28
		t2	7.81	7.02	7.45
		t3	0.45	0.67	0.66
		t4	1.37	1.41	1.53
		t5	1.83	3.01	2.08
	RAD52	t0	4.68	4.46	5.86
		t1	2.71	3.81	2.76
		t2	3.43	3.48	3.2
		t3	4.16	3.6	2.64
		t4	4.01	3.72	4.06
		t5	5.12	6.05	5.59
	LYPLA1	t0	1.27	1.37	1.38
		t1	0.16	0.28	0.12
		t2	1.05	0.91	1.05
		t3	0.17	0.29	0.17
		t4	0.48	0.54	0.38
		t5	0.34	0.6	0.76
	SLITRK1	t0	12.93	15.13	12.85
		t1	1.58	1.83	2.39
		t2	10.96	12.09	10.7
		t3	4.44	6.04	4.62
		t4	10.93	17.14	10.23
		t5	12.87	14.39	15.51
	CASC5	t0	3.13	3.42	4.28
		t1	0.42	0.46	0.4
		t2	3.54	3.39	3.35
		t3	0.73	0.83	0.76
		t4	1.37	2.04	1.66
		t5	1.84	2.34	1.6
	KATNA1	t0	6.69	6.66	7.65
		t1	0.68	0.46	0.54
		t2	7.82	8.46	7.01
		t3	1.96	2.13	1.7
		t4	3.4	3.68	3.92
		t5	4.92	4.83	5.49
	ADSL	t0	7.36	7.54	6.1
		t1	1.21	1.45	1.13
		t2	0.39	0.52	0.5
		t3	3.97	3.7	4.37
		t4	4.56	5.66	5.47
		t5	9.77	11.17	10.34
	PIGZ	t0	10.58	10.39
		t1	1.57	1.42	0.9
		t2	5.2	6.54
		t3	3.45	2.27	2.49
		t4	3.9	4.02
		t5	8.89	8.78

## Sheet: Supp. Fig. 3C
	tracRNA	relative genome editing efficiency [%]
		target 1	target 2	target 3	target 4	target 5	target 6	target 7	target 8	target 9	target 10
	t1	18.0476	5.45315	11.819	8	13.9304	8.04899	12.3669	61.8667	14.1775	13.8182
	t2	6.71429	171.121	94.9215	110.905	74.8756	130.009	55.9847	67.4	82.4982	65.9394
	t3	57.3333	13.6713	21.422	27.5714	15.6716	12.9484	26.1008	69.3333	36.9103	22.4242
	t4	74.7143	33.1029	46.8144	52.3809	34.8259	37.3578	37.7682	78.6	93.6201	37.3333
	t5	148.952	53.149	53.3703	72.5714	42.2886	105.337	84.2632	111.733	104.547	52.1212

[truncated: 5 more sheets: Supp. Fig. 4, Supp. Fig. 5B, Supp. Fig. 5C, Supp. Fig. 6D, Supp. Fig. 6E]
